# Supplementary material for: Time-Dependent Kinetic Complexities in Enzyme Assays: A Review
Source: Biomolecules. 2025 Apr 30;15(5):641. doi: 10.3390/biom15050641 (PMC12108978; doi:10.3390/biom15050641)
Supplement: Supplementary file 1 [file biomolecules-15-00641-s001.zip]

Archive with 1 entries (1 files):
- biomolecules-3471407-supplementary.tif
